# Supplementary material for: Including marker x environment interactions improves genomic prediction in red clover (Trifolium pratense L.)
Source: Front Plant Sci. 2024 Jun 10;15:1407609. doi: 10.3389/fpls.2024.1407609 (PMC11194335; doi:10.3389/fpls.2024.1407609)
Supplement: Supplementary file 1 [file DataSheet_1.zip]

Archive with 5 entries (5 files):
- Supplementary_Material_Red_Clover_GS_manuscript_revision2.docx
- Supplementary_Table1.xlsx
- Supplementary_Table2.xlsx
- Supplementary_Table3-4.xlsx
- Supplementary_Table5-14.xlsx
