# Supplementary material for: Including marker x environment interactions improves genomic prediction in red clover (Trifolium pratense L.)
Source: Front Plant Sci. 2024 Jun 10;15:1407609. doi: 10.3389/fpls.2024.1407609 (PMC11194335; doi:10.3389/fpls.2024.1407609)
Supplement: Supplementary file 1 [file DataSheet_1.zip › Supplementary_Table2.xlsx]

## Sheet: Sheet1
Supplementary Table 2. Phenotypic correlation (Pearson’s Product Moment) between pairs of environments. CHE = Switzerland, CZE = Czechia, GBR = Britain, NOR = Norway, SRB = Serbia. The upper triangle of each of the four matrices represents DM yield in year one (.1) and two (.2), the lower triangle is CP content for cut one (.1) and two (.2) in year 1. H2 is broad sense heritability (Nay et al., 2…
Based on BLUE values									Based on BLUP values
	CHE.1	CHE.2	CZE.1	CZE.2	H2 CP	H2 DM				CHE.1	CHE.2	CZE.1	CZE.2
CHE.1		0.71	0.33	NA	0.21	0.88			CHE.1		0.7	0.36	NA
CHE.2	0.17		0.25	NA	0.07	0.77			CHE.2	0.22		0.27	NA
CZE.1	0.01	-0.03		NA	0	0.09			CZE.1	NA	NA		NA
CZE.2	0.06	0.02	0.47		0	NA			CZE.2	NA	NA	NA
	GBR.1	GBR.2								GBR.1	GBR.2
GBR.1		0.87			0.12	0.87			GBR.1		0.87
GBR.2	-0.18				0.22	0.81			GBR.2	-0.07
	NOR.1	NOR.2								NOR.1	NOR.2
NOR.1		0.27			0.16	0.63			NOR.1		0.28
NOR.2	0.37				0.72	0.72			NOR.2	0.37
	SRB.1	SRB.2								SRB.1	SRB.2
SRB.1		0.51			NA	NA			SRB.1		NA
SRB.2	0.23				NA	NA			SRB.2	NA
