# Supplementary material for: Including marker x environment interactions improves genomic prediction in red clover (Trifolium pratense L.)
Source: Front Plant Sci. 2024 Jun 10;15:1407609. doi: 10.3389/fpls.2024.1407609 (PMC11194335; doi:10.3389/fpls.2024.1407609)
Supplement: Supplementary file 1 [file DataSheet_1.zip › Supplementary_Table3-4.xlsx]

## Sheet: Table S3
Table S3. Phenotypic data of DM yield and CP content from three locations in Sweden
Block	EUCLEG_ID	BJT_DMY1	BJT_DMY2	BJT_CP1	BJT_CP2	KLB_DMY1	KLB_DMY2	KLB_CP1	KLB_CP2	SVA_DMY1	SVA_DMY2	SVA_CP1	SVA_CP2
1	EUC_TP_008	1.06713	1.14806	230.374	187.755	1.04457	1.43199	247.341	161.286	0.437809	1.28678	224.468	220.909
1	EUC_TP_012	1.3862	1.14034	225.519	190.556	1.1739	1.66571	227.141	189.991	0.723286	2.14836	188.31	206.955
1	EUC_TP_018	1.29738	0.919552	197.2	183.637	1.49934	1.62596	213.234	155.881	0.819916	1.3648	192.704	177.34
1	EUC_TP_147	1.27593	1.28802	215.376	194.927	1.32991	1.74928	237.499	184.336	0.670202	1.43674	184.737	211.14
1	EUC_TP_148	1.29306	1.23999	230.281	189.179	1.12273	1.56437	231.241	178.572	0.632844	1.27057	185.649	214.294
1	EUC_TP_149	1.50186	1.00227	218.043	184.125	1.39688	1.58572	246.756	170.773	0.745187	1.69098	199.32	221.601
1	EUC_TP_150	1.27988	0.949753	224.627	191.003	1.27466	1.6219	244.999	168.844	0.603725	1.64258	206.513	197.658
1	EUC_TP_151	1.25186	1.33179	231.853	201.649	1.25284	1.64786	247.828	174.232	0.747564	1.62078	187.166	208.161
1	EUC_TP_152	1.41944	0.991168	214.275	167.133	1.22095	1.71879	245.082	171.565	0.828639	1.88892	189.472	208.132
1	EUC_TP_153	1.54166	1.01825	222.078	188.388	1.2609	1.6434	236.326	176.733	0.791214	1.76562	193.326	202.93
1	EUC_TP_154	1.40856	1.13987	228.148	182.05	1.28345	1.66784	257.285	172.639	0.75136	1.8224	188.366	204.777
1	EUC_TP_155	1.54335	1.26847	226.691	191.171	1.49104	1.78495	240.588	176.348	0.787898	1.68497	185.898	210.91
1	EUC_TP_156	1.45292	1.20308	231.12	195.018	1.20989	1.7653	251.65	162.972	0.835355	1.71556	188.99	204.722
1	EUC_TP_157	1.43462	1.14467	219.353	190.615	1.20254	1.65948	246.603	178.677	0.781084	1.92174	197.231	212.363
1	EUC_TP_158	1.55866	1.26261	215.635	189.511	1.34721	1.74851	242.528	184.642	0.746172	1.86437	192.728	206.973
1	EUC_TP_159	1.43839	1.05955	232.906	192.591	1.28237	1.8004	240.431	172.107	0.880566	2.2533	208.258	196.954
1	EUC_TP_160	1.27547	1.07234	236.173	189.491	1.18559	1.65943	249.797	186.401	0.83862	2.17499	196.252	224.838
1	EUC_TP_161	1.32226	1.13386	226.652	179.983	1.22403	1.6903	259.451	179.449	0.78534	2.20249	194.821	215.493
1	EUC_TP_162	1.4552	1.10441	213.227	196.826	1.27445	1.69739	245.418	196.257	0.737055	2.22268	200.13	209.834
1	EUC_TP_163	1.41014	1.12154	230.631	183.358	1.24541	1.5669	244.857	195.133	0.890666	2.32266	200.586	194.604
1	EUC_TP_164	1.01724	0.817818	227.032	178.038	1.03972	1.4333	249.034	171.506	0.357704	1.30648	208.505	203.434
1	EUC_TP_165	0.934644	0.648132	232.675	175.003	0.930381	1.331	242.788	147.852	0.317232	1.19366	200.391	210.21
1	EUC_TP_329	1.50292	1.24754	211.937	182.834	1.20403	1.61321	247.579	166.867	0.888956	2.00574	194.124	213.72
1	EUC_TP_330	1.33251	1.07461	209.779	179.934	1.34622	1.73716	251.009	175.09	0.727734	1.65886	184.797	207.48
1	EUC_TP_331	1.26026	1.21894	220.364	187.31	1.16854	1.63595	253.541	182.071	0.45482	1.33065	187.368	211.348
1	EUC_TP_332	1.45995	1.17687	213.321	192.506	1.19939	1.61178	262.199	166.711	0.885638	2.13026	184.811	197.545
1	EUC_TP_333	1.5399	1.11987	219.912	171.251	1.27952	1.65689	250.652	175.204	1.06947	2.21909	190.874	206.244
1	EUC_TP_334	1.33634	0.916208	218.731	180.14	1.33033	1.6274	228.45	173.16	0.888121	2.18152	181.668	204.821
1	EUC_TP_335	1.33802	1.07232	210.759	185.404	1.19253	1.73097	235.544	184.641	0.882744	1.8915	186.389	202.319
1	EUC_TP_336	1.29739	1.0846	218.824	177.556	1.29172	1.76497	246.89	175.474	0.811001	1.84475	193.223	201.063
1	EUC_TP_337	1.55831	1.11829	223.222	184.301	1.31281	1.63986	240.294	168.586	0.754826	1.83523	201.625	219.915
1	EUC_TP_338	1.40723	1.00879	232.916	186.842	1.22519	1.61644	251.601	185.547	0.681443	1.58758	202.572	213.736
1	EUC_TP_339	1.40083	1.10678	214.795	191.964	1.23725	1.77634	254.274	182.773	0.521226	1.71457	208.586	198.225
1	EUC_TP_340	1.39916	1.21408	232.894	195.848	1.20898	1.64948	252.075	188.155	0.665072	1.77692	203.257	206.337
1	EUC_TP_341	1.35237	1.20932	232.756	188.48	1.19339	1.74857	236.694	173.179	0.767252	1.54703	177.734	201.289
1	EUC_TP_342	1.37825	1.03571	219.582	182.507	1.26937	1.61756	248.121	164.735	0.815289	2.04581	188.899	203.014
1	EUC_TP_343	1.34624	1.24253	224.156	190.446	1.22766	1.60669	266.754	173.226	0.748077	2.26584	191.067	208.905
1	EUC_TP_344	1.34349	1.1451	223.313	194.341	1.17894	1.57817	236.032	165.015	0.757998	2.18907	198.95	211.624
1	EUC_TP_345	1.30579	1.31815	220.341	191.696	1.23766	1.73095	253.214	177.168	0.81083	2.36855	181.589	210.359
1	EUC_TP_593	1.14116	1.03877	227.564	184.612	0.968191	1.5906	251.288	190.742	0.320203	1.33252	212.535	202.412
1	EUC_TP_662	1.46754	1.22041	213.352	200.649	1.13713	1.78497	241.905	177.551	0.777648	2.31309	200.152	205.621
2	EUC_TP_008	1.28778	0.982852	236.748	197.314	0.980473	1.41588	249.444	184.672	0.457256	1.29627	217.217	211.322
2	EUC_TP_012	1.49898	0.993814	219.075	182.386	1.40392	1.6517	235.578	176.271	0.703326	1.68295	180.665	212.258
2	EUC_TP_018	1.35467	0.980848	199.13	192.71	1.55158	1.63699	216.681	156.315	0.824864	1.81236	212.927	209.389
2	EUC_TP_147	1.483	1.2995	227.126	180.4	1.48751	1.8064	242.309	208.051	0.662158	1.90642	180.285	195.557
2	EUC_TP_148	1.36861	1.19561	229.036	192.871	1.41286	1.67175	249.19	192.028	0.604192	1.43111	185.765	206.677
2	EUC_TP_149	1.6251	1.09796	230.965	187.471	1.35774	1.70279	239.173	190.396	0.837875	2.37235	194.296	207.199
2	EUC_TP_150	1.51781	1.28203	236.098	182.944	1.29015	1.65144	246.282	201.228	0.750015	2.03068	180.976	212.655
2	EUC_TP_151	1.52151	1.31708	229.566	183.321	1.30157	1.70804	250.03	183.058	0.859826	2.08066	186.629	215.452
2	EUC_TP_152	1.46808	1.17737	218.025	195.71	1.34609	1.68077	246.469	196.918	0.717876	2.1051	192.562	194.574
2	EUC_TP_153	1.63833	1.32198	226.652	173.831	1.36864	1.60958	253.723	183.73	0.792002	1.75378	202.462	208.432
2	EUC_TP_154	1.5025	1.08664	226.788	174.478	1.33849	1.63913	243.052	195.928	0.76417	2.09441	189.825	217.724
2	EUC_TP_155	1.29191	1.09297	238.649	192.461	1.42969	1.67782	238.653	186.264	0.834648	1.86202	198.531	195.915
2	EUC_TP_156	1.45549	1.31501	225.206	191.288	1.36921	1.76999	255.892	197.936	0.827044	2.12942	175.63	212.974
2	EUC_TP_157	1.71326	1.21963	220.602	178.513	1.44022	1.64029	239.663	176.14	0.97026	1.7247	192.199	224.694
2	EUC_TP_158	1.47051	1.26192	222.493	190.429	1.38405	1.74991	236.457	160.541	0.855821	2.21098	178.495	205.729
2	EUC_TP_159	1.52852	1.32676	212.897	179.365	1.40964	1.81411	236.869	181.507	0.716181	2.06157	186.117	205.663
2	EUC_TP_160	1.56216	1.25763	220.951	177.244	1.27665	1.72363	240.542	198.648	0.810918	1.67748	200.078	201.902
2	EUC_TP_161	1.42474	1.23434	229.058	201.918	1.32012	1.68535	244.09	180.393	0.517456	1.94743	195.011	213.449
2	EUC_TP_162	1.38799	1.24375	236.172	183.036	1.38837	1.71394	228.796	193.596	0.845455	1.64591	200.339	213.436
2	EUC_TP_163	1.40936	1.214	234.944	183.538	1.38211	1.57207	244.248	181.556	0.833699	1.9261	198.339	215.104
2	EUC_TP_164	1.14142	0.97382	240.34	181.1	0.984056	1.42179	247.479	175.044	0.282751	1.14568	210.218	205.329
2	EUC_TP_165	1.13063	0.954056	223.543	185.504	1.10781	1.36204	254.953	141.997	0.347544	1.17189	216.119	210.313
2	EUC_TP_329	1.6035	1.31532	230.976	186.145	1.35489	1.56206	238.595	197.276	0.695179	2.1491	190.677	221.337
2	EUC_TP_330	1.48416	1.25333	224.815	180.92	1.44291	1.75638	230.061	183.942	0.87634	2.11082	168.527	213.511
2	EUC_TP_331	1.4983	1.24524	243.95	177.537	1.28755	1.65292	231.076	175.331	0.730637	1.63286	190.034	198.55
2	EUC_TP_332	1.43829	1.16352	229.679	178.421	1.43043	1.65209	238.206	194.131	0.784406	2.13367	193.643	218.423
2	EUC_TP_333	1.66966	1.24764	222.912	178.933	1.47758	1.58885	236.796	163.443	0.755735	2.0681	175.38	209.766
2	EUC_TP_334	1.50757	1.10644	221.381	171.915	1.50346	1.63984	233.987	200.68	0.805174	1.8531	186.627	214.135
2	EUC_TP_335	1.44673	1.18994	228.294	192.214	1.25643	1.74742	242.442	194.09	0.667812	1.98872	201.366	217.427
2	EUC_TP_336	1.42373	1.11261	220.635	182.576	1.41117	1.72427	239.752	205.544	0.836797	1.81994	174	206.426
2	EUC_TP_337	1.40295	1.22684	227.242	187.146	1.27796	1.74807	236.884	184.764	0.704724	1.953	175.825	208.061
2	EUC_TP_338	1.52235	1.23829	229.478	190.166	1.23596	1.64523	242.879	201.995	0.652891	1.52348	174.545	215.617
2	EUC_TP_339	1.47606	1.0954	223.646	216.063	1.24317	1.71813	245.425	187.373	0.57098	1.95934	188.635	217.729
2	EUC_TP_340	1.44498	1.20321	222.901	193.28	1.27179	1.6355	237.199	172.28	0.673686	1.76093	206.516	213.269
2	EUC_TP_341	1.39504	1.3176	217.249	179.61	1.25639	1.80235	250.339	174.535	0.825287	1.83313	198.335	206.152
2	EUC_TP_342	1.43909	1.27395	239.307	186.154	1.32475	1.69165	231.247	186.012	0.708201	2.09995	195.549	203.167
2	EUC_TP_343	1.50958	1.31209	224.267	180.043	1.46766	1.66344	246.995	197.007	0.75188	1.90268	170.618	205.569
2	EUC_TP_344	1.29492	1.06329	236.995	190.446	1.47663	1.7123	246.333	172.311	0.856584	1.98841	189.238	212.345
2	EUC_TP_345	1.47378	1.36252	222.755	188.181	1.35647	1.72193	245.986	185.954	0.673707	2.20611	188.319	211.181
2	EUC_TP_593	1.00823	0.953936	230.153	188.251	1.15715	1.56627	233.513	180.268	0.35348	1.26266	197.16	219.884
2	EUC_TP_662	1.2967	1.26585	224.31	199.577	1.2344	1.77955	240.004	193.768	0.901059	2.20653	184.19	211.723
3	EUC_TP_008	NA	NA	NA	NA	NA	NA	NA	NA	0.261054	1.19237	187.309	207.836
3	EUC_TP_012	NA	NA	NA	NA	NA	NA	NA	NA	0.615942	1.23816	188.497	198.258
3	EUC_TP_018	NA	NA	NA	NA	NA	NA	NA	NA	0.88073	1.0953	188.535	181.483
3	EUC_TP_147	NA	NA	NA	NA	NA	NA	NA	NA	0.759841	1.68081	177.801	221.534
3	EUC_TP_148	NA	NA	NA	NA	NA	NA	NA	NA	0.665503	1.77091	191.154	217.16
3	EUC_TP_149	NA	NA	NA	NA	NA	NA	NA	NA	0.775581	1.23227	192.456	210.906
3	EUC_TP_150	NA	NA	NA	NA	NA	NA	NA	NA	0.594855	1.80136	190.889	211.109
3	EUC_TP_151	NA	NA	NA	NA	NA	NA	NA	NA	0.771266	1.90816	179.277	202.928
3	EUC_TP_152	NA	NA	NA	NA	NA	NA	NA	NA	0.806764	1.32828	193.743	206.971
3	EUC_TP_153	NA	NA	NA	NA	NA	NA	NA	NA	0.671308	1.96276	194.933	191.001
3	EUC_TP_154	NA	NA	NA	NA	NA	NA	NA	NA	0.512614	1.44066	190.489	207.21
3	EUC_TP_155	NA	NA	NA	NA	NA	NA	NA	NA	0.832753	1.733	173.522	209.505
3	EUC_TP_156	NA	NA	NA	NA	NA	NA	NA	NA	0.700597	1.72023	182.004	203.511
3	EUC_TP_157	NA	NA	NA	NA	NA	NA	NA	NA	0.693567	1.99303	187.982	212.187
3	EUC_TP_158	NA	NA	NA	NA	NA	NA	NA	NA	0.725076	1.85461	175.977	216.164
3	EUC_TP_159	NA	NA	NA	NA	NA	NA	NA	NA	0.464567	1.95369	190.286	201.519
3	EUC_TP_160	NA	NA	NA	NA	NA	NA	NA	NA	0.734946	1.3944	203.959	213.507
3	EUC_TP_161	NA	NA	NA	NA	NA	NA	NA	NA	0.638891	1.79083	190.259	200.34
3	EUC_TP_162	NA	NA	NA	NA	NA	NA	NA	NA	0.750569	1.72202	197.492	217.713
3	EUC_TP_163	NA	NA	NA	NA	NA	NA	NA	NA	0.740476	1.56337	196.492	207.217
3	EUC_TP_164	NA	NA	NA	NA	NA	NA	NA	NA	0.204656	1.08948	191.815	202.563
3	EUC_TP_165	NA	NA	NA	NA	NA	NA	NA	NA	0.235612	0.826818	196.677	218.16
3	EUC_TP_329	NA	NA	NA	NA	NA	NA	NA	NA	0.64023	1.75689	171.659	206.298
3	EUC_TP_330	NA	NA	NA	NA	NA	NA	NA	NA	0.724762	1.93211	185.493	195.418
3	EUC_TP_331	NA	NA	NA	NA	NA	NA	NA	NA	0.719747	1.69674	180.749	217.449
3	EUC_TP_332	NA	NA	NA	NA	NA	NA	NA	NA	0.777356	1.60862	185.815	194.7
3	EUC_TP_333	NA	NA	NA	NA	NA	NA	NA	NA	0.635945	1.54289	192.114	197.646
3	EUC_TP_334	NA	NA	NA	NA	NA	NA	NA	NA	0.797455	1.77389	177.127	210.431
3	EUC_TP_335	NA	NA	NA	NA	NA	NA	NA	NA	0.706796	1.57025	183.524	210.898
3	EUC_TP_336	NA	NA	NA	NA	NA	NA	NA	NA	0.805754	1.54777	177.311	208.723
3	EUC_TP_337	NA	NA	NA	NA	NA	NA	NA	NA	0.739182	1.7916	189.933	213.505
3	EUC_TP_338	NA	NA	NA	NA	NA	NA	NA	NA	0.677583	1.56391	177.206	194.757
3	EUC_TP_339	NA	NA	NA	NA	NA	NA	NA	NA	0.616183	1.66097	201.976	212.446
3	EUC_TP_340	NA	NA	NA	NA	NA	NA	NA	NA	0.607573	1.54806	187.027	206.829
3	EUC_TP_341	NA	NA	NA	NA	NA	NA	NA	NA	0.729053	1.55102	187.44	200.615
3	EUC_TP_342	NA	NA	NA	NA	NA	NA	NA	NA	0.639463	1.69043	179.834	202.927
3	EUC_TP_343	NA	NA	NA	NA	NA	NA	NA	NA	0.733225	1.77804	199.417	216.601
3	EUC_TP_344	NA	NA	NA	NA	NA	NA	NA	NA	0.703209	1.72316	193.429	208.358
3	EUC_TP_345	NA	NA	NA	NA	NA	NA	NA	NA	0.764602	1.49805	186.605	209.28
3	EUC_TP_593	NA	NA	NA	NA	NA	NA	NA	NA	0.354131	1.05185	200.519	205.298
3	EUC_TP_662	NA	NA	NA	NA	NA	NA	NA	NA	0.674785	1.61477	189.23	202.022

## Sheet: Table S4
Table S4. Heritabilities of traits in Sweden. H2 is the ratio of genetic variance to phenotypic variance.
Trait	H2
BJT_DM1	0.8048
BJT_DM2	0.74692
KLB_DM1	0.848035
KLB_DM2	0.955513
SVA_DM1	0.882476
SVA_DM2	0.706098
BJT_CP1	0.428496
BJT_CP2	0.404701
KLB_CP1	0.557346
KLB_CP2	0.462867
SVA_CP1	0.549395
SVA_CP2	0
