# Supplementary material for: Including marker x environment interactions improves genomic prediction in red clover (Trifolium pratense L.)
Source: Front Plant Sci. 2024 Jun 10;15:1407609. doi: 10.3389/fpls.2024.1407609 (PMC11194335; doi:10.3389/fpls.2024.1407609)
Supplement: Supplementary file 1 [file DataSheet_1.zip › Supplementary_Table5-14.xlsx]

## Sheet: Table S5
Supplementary Table 5. Three factorial ANOVA of the pairwise comparisons of Predictive abilities of dry matter yield, and LSD test (Fig 1)
	Df	Sum Sq	Mean Sq	F value	Pr(>F)
Trait	7	99.95	14.279	1581.61	< 2e-16	***
Model	2	2.36	1.179	130.618	< 2e-16	***
CV	1	0.15	0.151	16.761	4.38e-05	***
Trait:Model	14	5.18	0.37	40.965	< 2e-16	***
Trait:CV	7	0.96	0.137	15.218	< 2e-16	***
Model:CV	2	0.43	0.217	23.985	4.88e-11	***
Trait:Model:CV	14	0.83	0.06	6.596	2.67e-13	***
Residuals	2352	21.23	0.009
---
Signif. codes: 0 ‘***’ 0.001 ‘**’ 0.01 ‘*’ 0.05 ‘.’ 0.1 ‘ ’ 1
LSD test of three way anova
	PA	groups
GBR_DMY1:MxE:CV2	0.922824	a
GBR_DMY2:MxE:CV2	0.899651	ab
CHE_DMY1:MxE:CV2	0.896905	ab
GBR_DMY1:AcrossEnv:CV2	0.893329	ab
GBR_DMY2:AcrossEnv:CV2	0.881016	bc
CHE_DMY1:MxE:CV1	0.880556	bc
CHE_DMY1:SingleEnv:CV1	0.879445	bc
CHE_DMY1:SingleEnv:CV2	0.874579	bc
GBR_DMY1:SingleEnv:CV2	0.871791	bcd
GBR_DMY1:MxE:CV1	0.869133	bcd
GBR_DMY1:SingleEnv:CV1	0.868959	bcd
CHE_DMY1:AcrossEnv:CV1	0.852704	cde
GBR_DMY1:AcrossEnv:CV1	0.852337	cde
CHE_DMY2:MxE:CV2	0.835611	def
GBR_DMY2:MxE:CV1	0.826938	ef
CHE_DMY1:AcrossEnv:CV2	0.825965	ef
GBR_DMY2:SingleEnv:CV1	0.821074	ef
GBR_DMY2:AcrossEnv:CV1	0.819246	ef
GBR_DMY2:SingleEnv:CV2	0.814354	f
CHE_DMY2:MxE:CV1	0.81416	f
CHE_DMY2:SingleEnv:CV1	0.81327	f
CHE_DMY2:SingleEnv:CV2	0.810267	f
CHE_DMY2:AcrossEnv:CV1	0.766025	g
CHE_DMY2:AcrossEnv:CV2	0.744884	g
NOR_DMY2:SingleEnv:CV1	0.552938	h
NOR_DMY2:MxE:CV1	0.5424	hi
SRB_DMY1:MxE:CV2	0.53974	hi
SRB_DMY1:AcrossEnv:CV2	0.530403	hi
NOR_DMY1:SingleEnv:CV1	0.522916	hi
NOR_DMY2:SingleEnv:CV2	0.519409	hi
NOR_DMY1:MxE:CV1	0.518494	hi
NOR_DMY1:MxE:CV2	0.517376	hi
SRB_DMY2:MxE:CV2	0.516224	hi
NOR_DMY2:MxE:CV2	0.515517	i
NOR_DMY1:SingleEnv:CV2	0.510123	i
SRB_DMY2:AcrossEnv:CV2	0.460468	j
NOR_DMY1:AcrossEnv:CV1	0.460026	j
SRB_DMY1:MxE:CV1	0.434578	j
SRB_DMY1:SingleEnv:CV1	0.43363	j
SRB_DMY1:AcrossEnv:CV1	0.423919	j
SRB_DMY1:SingleEnv:CV2	0.382783	k
SRB_DMY2:SingleEnv:CV1	0.377076	kl
SRB_DMY2:MxE:CV1	0.375996	kl
NOR_DMY1:AcrossEnv:CV2	0.345674	klm
SRB_DMY2:SingleEnv:CV2	0.341914	lm
SRB_DMY2:AcrossEnv:CV1	0.328764	m
NOR_DMY2:AcrossEnv:CV1	0.266649	n
NOR_DMY2:AcrossEnv:CV2	0.231561	n
LSD test of Location_year
	PA	groups
GBR_DMY1	0.879729	a
CHE_DMY1	0.868359	a
GBR_DMY2	0.843713	b
CHE_DMY2	0.797369	c
NOR_DMY1	0.479102	d
SRB_DMY1	0.457509	e
NOR_DMY2	0.438079	f
SRB_DMY2	0.400074	g
LSD test of Model
	PA	groups
MxE	0.681631	a
SingleEnv	0.649658	b
AcrossEnv	0.605186	c
LSD test of CV
	PA	groups
CV2	0.653432	a
CV1	0.637552	b

## Sheet: Table S6
Supplementary Table 6. Three factorial ANOVA of the three-way joint analysis of Predictive abilities of dry matter yield, and LSD test of data from Switzerland and Czechia (Fig 2A).
	Df	Sum Sq	Mean Sq	F value	Pr(>F)
Trait	2	52.23	26.113	16299	2e-16	***
Model	2	0.37	0.187	116.646	2e-16	***
CV	1	0	0	0.011	0.9175
Trait:Model	4	0.27	0.067	41.61	2e-16	***
Trait:CV	2	0.01	0.006	3.682	0.0256	*
Model:CV	2	0.03	0.017	10.395	3.45e-05	***
Trait:Model:CV	4	0.02	0.005	2.976	0.0186	*
Residuals	882	1.41	0.002
---
Signif. codes: 0 ‘***’ 0.001 ‘**’ 0.01 ‘*’ 0.05 ‘.’ 0.1 ‘ ’ 1
LSD test 3way ANOVA
	PA	groups
CHE_DMY1:MxE:CV2	0.891012	a
CHE_DMY1:MxE:CV1	0.877628	ab
CHE_DMY1:SingleEnv:CV1	0.875772	ab
CHE_DMY1:SingleEnv:CV2	0.872091	b
CHE_DMY1:AcrossEnv:CV1	0.848443	c
CHE_DMY2:MxE:CV2	0.834801	cd
CHE_DMY2:SingleEnv:CV2	0.819758	de
CHE_DMY2:SingleEnv:CV1	0.817748	e
CHE_DMY2:MxE:CV1	0.814765	e
CHE_DMY1:AcrossEnv:CV2	0.809544	e
CHE_DMY2:AcrossEnv:CV1	0.747414	f
CHE_DMY2:AcrossEnv:CV2	0.735575	f
CZE_DMY1:SingleEnv:CV1	0.335562	g
CZE_DMY1:SingleEnv:CV2	0.332679	g
CZE_DMY1:AcrossEnv:CV2	0.326632	gh
CZE_DMY1:AcrossEnv:CV1	0.316833	h
CZE_DMY1:MxE:CV2	0.314567	hi
CZE_DMY1:MxE:CV1	0.300005	i
LSD test, effect of Location_year
	PA	groups
CHE_DMY1	0.862415	a
CHE_DMY2	0.79501	b
CZE_DMY1	0.321046	c
LSD test, effect of Model
	PA	groups
SingleEnv	0.675602	a
MxE	0.67213	a
AcrossEnv	0.63074	b

## Sheet: Table S7
Supplementary Table 7. Three factorial ANOVA of the joint analysis of CHE_DMY1 and CZE_DMY1 of Predictive abilities of dry matter yield, and LSD test (Fig 2B).
	Df	Sum Sq	Mean Sq	F value	Pr(>F)
Trait	1	44.24	44.24	17111.9	< 2e-16	***
Model	2	0.15	0.07	28.73	1.25e-12	***
CV	1	0.03	0.03	11.35	0.000806	***
Trait:Model	2	0.13	0.07	25.37	2.7e-11	***
Trait:CV	1	0.05	0.05	19.53	1.18e-05	***
Model:CV	2	0.07	0.04	13.95	1.2e-06	***
Trait:Model:CV	2	0.04	0.02	7.7	0.0005	***
Residuals	588	1.52	0
---
Signif. codes: 0 ‘***’ 0.001 ‘**’ 0.01 ‘*’ 0.05 ‘.’ 0.1 ‘ ’ 1
LSD test 3way analysis
	PA	groups
CHE_DMY1:MxE:CV1	0.879223	a
CHE_DMY1:SingleEnv:CV1	0.878783	a
CHE_DMY1:SingleEnv:CV2	0.873953	a
CHE_DMY1:MxE:CV2	0.873171	a
CHE_DMY1:AcrossEnv:CV1	0.860136	a
CHE_DMY1:AcrossEnv:CV2	0.774027	b
CZE_DMY1:SingleEnv:CV2	0.331257	c
CZE_DMY1:SingleEnv:CV1	0.327392	cd
CZE_DMY1:AcrossEnv:CV1	0.313932	cde
CZE_DMY1:AcrossEnv:CV2	0.310213	def
CZE_DMY1:MxE:CV2	0.305559	ef
CZE_DMY1:MxE:CV1	0.292611	f
LSD test effect of Location_Year
	PA	groups
CHE_DMY1	0.856549	a
CZE_DMY1	0.313494	b
LSD test effect of Model
	PA	groups
SingleEnv	0.602846	a
MxE	0.587641	b
AcrossEnv	0.564577	c
LSD test effect of CV
	PA	groups
CV1	0.592013	a
CV2	0.57803	b

## Sheet: Table S8
Supplementary Table 8. ANOVA of pairwise comparisons of Crude protein PA values between years within the same location. LSD test of the three-way ANOVA, the Location_cut and the CV effects separately (Fig 3)
	Df	Sum Sq	Mean Sq	F value	Pr(>F)
Trait	9	175.35	19.483	1421.65	< 2e-16	***
Model	2	0.33	0.164	11.96	6.74e-06	***
CV	1	1.18	1.181	86.21	< 2e-16	***
Trait:Model	18	6.04	0.336	24.5	< 2e-16	***
Trait:CV	9	3.61	0.401	29.27	< 2e-16	***
Model:CV	2	0.55	0.276	20.16	2.02e-09	***
Trait:Model:CV	18	3.19	0.177	12.93	< 2e-16	***
Residuals	2940	40.29	0.014
---
Signif. codes: 0 ‘***’ 0.001 ‘**’ 0.01 ‘*’ 0.05 ‘.’ 0.1 ‘ ’ 1
LSD test for 3 factor analysis
	PA	groups
NOR_CP2:SingleEnv:CV1	0.836206	a
NOR_CP2:SingleEnv:CV2	0.836203	a
NOR_CP2:MxE:CV2	0.835998	a
NOR_CP2:MxE:CV1	0.835259	a
NOR_CP2:AcrossEnv:CV1	0.8117	a
NOR_CP2:AcrossEnv:CV2	0.733274	b
GBR_CP1:SingleEnv:CV2	0.38086	c
NOR_CP1:AcrossEnv:CV1	0.365682	cd
GBR_CP1:MxE:CV1	0.358479	cde
GBR_CP1:SingleEnv:CV1	0.353551	cde
NOR_CP1:AcrossEnv:CV2	0.336492	cdef
GBR_CP1:MxE:CV2	0.332224	defg
CHE_CP1:MxE:CV2	0.313671	efgh
NOR_CP1:MxE:CV2	0.303685	fghi
CHE_CP1:SingleEnv:CV1	0.295475	fghi
NOR_CP1:MxE:CV1	0.295283	fghi
CHE_CP1:MxE:CV1	0.29103	fghi
CHE_CP1:AcrossEnv:CV2	0.290839	fghi
NOR_CP1:SingleEnv:CV1	0.290646	fghi
CHE_CP1:SingleEnv:CV2	0.289779	ghi
CZE_CP1:AcrossEnv:CV2	0.288151	ghi
GBR_CP1:AcrossEnv:CV1	0.285481	hi
CZE_CP2:AcrossEnv:CV2	0.272385	hi
CHE_CP1:AcrossEnv:CV1	0.271759	hi
NOR_CP1:SingleEnv:CV2	0.265276	i
CHE_CP2:MxE:CV2	0.214201	j
CHE_CP2:AcrossEnv:CV2	0.200172	jk
CZE_CP1:MxE:CV2	0.196978	jk
CHE_CP2:SingleEnv:CV2	0.179693	jkl
CZE_CP2:MxE:CV2	0.173796	jkl
SRB_CP1:AcrossEnv:CV2	0.171888	jklm
CHE_CP2:SingleEnv:CV1	0.169304	jklm
CHE_CP2:MxE:CV1	0.165506	klm
SRB_CP1:MxE:CV2	0.162249	klm
CHE_CP2:AcrossEnv:CV1	0.13421	lmn
GBR_CP2:SingleEnv:CV2	0.126934	mno
SRB_CP1:SingleEnv:CV1	0.115446	nop
GBR_CP1:AcrossEnv:CV2	0.105928	nop
SRB_CP1:SingleEnv:CV2	0.0910977	nopq
SRB_CP1:MxE:CV1	0.0865401	opq
GBR_CP2:SingleEnv:CV1	0.0798628	pq
GBR_CP2:MxE:CV1	0.0762112	pqr
SRB_CP2:AcrossEnv:CV2	0.0513844	qrs
GBR_CP2:MxE:CV2	0.0469132	qrs
CZE_CP1:AcrossEnv:CV1	0.03184	rst
GBR_CP2:AcrossEnv:CV1	0.0302092	st
CZE_CP1:SingleEnv:CV2	0.0286362	st
SRB_CP1:AcrossEnv:CV1	0.0275154	st
CZE_CP1:MxE:CV1	0.0252144	st
CZE_CP2:AcrossEnv:CV1	0.0203567	st
CZE_CP2:MxE:CV1	0.0201947	st
CZE_CP2:SingleEnv:CV1	0.0187474	st
CZE_CP1:SingleEnv:CV1	0.0156383	st
CZE_CP2:SingleEnv:CV2	-0.00931239	tu
GBR_CP2:AcrossEnv:CV2	-0.0434368	uv
SRB_CP2:MxE:CV2	-0.0836514	v
SRB_CP2:AcrossEnv:CV1	-0.176203	w
SRB_CP2:SingleEnv:CV1	-0.226604	x
SRB_CP2:SingleEnv:CV2	-0.227385	x
SRB_CP2:MxE:CV1	-0.230325	x
LSD test for effect of Location_cut
	PA	groups
NOR_CP2	0.814773	a
NOR_CP1	0.309511	b
GBR_CP1	0.302754	b
CHE_CP1	0.292092	b
CHE_CP2	0.177181	c
SRB_CP1	0.109123	d
CZE_CP1	0.097743	de
CZE_CP2	0.0826945	e
GBR_CP2	0.0527823	f
SRB_CP2	-0.148797	g
LSD test for effect of Model
	PA	groups
MxE	0.220973	a
AcrossEnv	0.210481	b
SingleEnv	0.195503	c
LSD test for effect of CV
	PA	groups
CV2	0.228831	a
CV1	0.18914	b

## Sheet: Table S9
Supplementary Table 9. Three-way ANOVA of PA data from the joint analysis of the Crude protein data from CZE and CHE. LSD test of the three way ANOVA, and for each of the three factors separately (Supplementary Figure S5)
	Df	Sum Sq	Mean Sq	F value	Pr(>F)
Trait	3	9.61	3.203	498.707	< 2e-16	***
Model	2	0.519	0.26	40.411	< 2e-16	***
CV	1	0.55	0.55	85.65	< 2e-16	***
Trait:Model	6	0.911	0.152	23.648	< 2e-16	***
Trait:CV	3	0.432	0.144	22.407	4.13e-14	***
Model:CV	2	0.407	0.204	31.683	3.96e-14	***
Trait:Model:CV	6	0.12	0.02	3.124	0.00484	**
Residuals	1176	7.554	0.006
---
Signif. codes: 0 ‘***’ 0.001 ‘**’ 0.01 ‘*’ 0.05 ‘.’ 0.1 ‘ ’ 1
LSD test - All three factors
	PA	groups
CHE_CP1:SingleEnv:CV1	0.292274	a
CHE_CP1:MxE:CV1	0.274854	a
CHE_CP1:MxE:CV2	0.270247	a
CHE_CP1:SingleEnv:CV2	0.268519	a
CHE_CP2:SingleEnv:CV1	0.175127	b
CHE_CP2:MxE:CV2	0.174906	b
CHE_CP1:AcrossEnv:CV2	0.172963	b
CHE_CP2:SingleEnv:CV2	0.169746	b
CHE_CP2:MxE:CV1	0.162674	b
CHE_CP1:AcrossEnv:CV1	0.161757	b
CZE_CP2:AcrossEnv:CV2	0.117922	c
CHE_CP2:AcrossEnv:CV2	0.107221	cd
CZE_CP2:MxE:CV2	0.0919607	cde
CZE_CP1:AcrossEnv:CV2	0.0850336	def
CZE_CP1:MxE:CV2	0.0708553	ef
CHE_CP2:AcrossEnv:CV1	0.0536775	f
CZE_CP1:SingleEnv:CV1	0.0184732	g
CZE_CP1:SingleEnv:CV2	0.0177634	g
CZE_CP2:SingleEnv:CV2	0.00645161	gh
CZE_CP2:SingleEnv:CV1	-0.000661013	ghi
CZE_CP1:MxE:CV1	-0.0113601	ghij
CZE_CP2:MxE:CV1	-0.0207262	hij
CZE_CP1:AcrossEnv:CV1	-0.0291728	ij
CZE_CP2:AcrossEnv:CV1	-0.0372033	j
LSD test effect of Location_cut
	PA	groups
CHE_CP1	0.240102	a
CHE_CP2	0.140558	b
CZE_CP2	0.0262906	c
CZE_CP1	0.0252654	c
LSD test effect of Model
	PA	groups
MxE	0.126676	a
SingleEnv	0.118462	a
AcrossEnv	0.0790246	b
LSD test effect of CV
	PA	groups
CV2	0.129466	a
CV1	0.0866427	b

## Sheet: Table S10
Supplementary Table 10. ANOVA of date of flowering data from GBR, NOR, SRB, and LSD test (Fig 4A).
	Df	Sum Sq	Mean Sq	F	Pr(>F)
Location	2	0.1611	0.08054	16.58	3.22e-07	***
Residuals	147	0.7142	0.00486
---
Signif. codes: 0 ‘***’ 0.001 ‘**’ 0.01 ‘*’ 0.05 ‘.’ 0.1 ‘ ’ 1
LSD test
	PA	groups
GBR	0.838447	a
SRB	0.821203	a
NOR	0.761932	b

## Sheet: Table S11
Supplementary Table 11. Analysis of variance and LSD test for the PAs of the Date of flowering data from CHE and CZE (Fig 4B).
	Df	Sum Sq	Mean Sq	F value	Pr(>F)
Location	1	0.0512	0.05121	38.237	1.17e-09	***
Model	2	0.0207	0.01036	7.738	0.000482	***
CV	1	0.0003	0.00032	0.24	0.624581
Location:Model	2	0.0002	0.00012	0.093	0.911428
Location:CV	1	0.0011	0.00108	0.807	0.369477
Model:CV	2	0.0035	0.00175	1.308	0.271245
Location:Model:CV	2	0.0001	3e-05	0.021	0.97959
Residuals	588	0.7875	0.00134
---
Signif. codes: 0 ‘***’ 0.001 ‘**’ 0.01 ‘*’ 0.05 ‘.’ 0.1 ‘ ’ 1
LSD test of 3way anova
	PA	groups
CZE:MxE:CV2	0.703706	a
CZE:MxE:CV1	0.69223	ab
CZE:SingleEnv:CV2	0.690696	abc
CZE:SingleEnv:CV1	0.68822	bc
CZE:AcrossEnv:CV1	0.683868	bcd
CZE:AcrossEnv:CV2	0.682357	bcde
CHE:MxE:CV2	0.68188	bcdef
CHE:MxE:CV1	0.677318	cdefg
CHE:SingleEnv:CV1	0.670735	defg
CHE:AcrossEnv:CV1	0.668886	efg
CHE:SingleEnv:CV2	0.667972	fg
CHE:AcrossEnv:CV2	0.663425	g
LSD test of effect of Location
	PA	groups
CZE	0.69018	a
CHE	0.671702	b
LSD test of effect of Model
	PA	groups
MxE	0.688783	a
SingleEnv	0.679406	b
AcrossEnv	0.674634	b
LSD test of effect of CV
	PA	groups
CV2	0.681673	a
CV1	0.68021	a

## Sheet: Table S12
Supplementary Table 12. ANOVA and LSD tests of slopes of regression of GEBVs on phenotypic values (Fig. 5)
	Df	Sum Sq	Mean Sq	F value	Pr(>F)
Location	1	16.32	16.315	205.17	<2e-16	***
Trait	4	85.64	21.41	269.24	<2e-16	***
Location:Trait	3	10.81	3.603	45.31	<2e-16	***
Residuals	81	6.44	0.08
---
Signif. codes: 0 ‘***’ 0.001 ‘**’ 0.01 ‘*’ 0.05 ‘.’ 0.1 ‘ ’ 1
LSD test of 3way anova
	Slope	groups
CZE:CP2:CP	3.89715	a
CZE:CP1:CP	3.80686	a
CHE:CP2:CP	2.53305	b
CHE:CP1:CP	2.26591	c
CZE:DOF:Flowering	1.15544	d
CHE:DOF:Flowering	1.14082	d
CHE:DM1:DM	1.08477	d
CHE:DM2:DM	1.07321	d
CZE:DM1:DM	1.04615	d
LSD test of effect of location
	Slope	groups
CZE	2.4764	a
CHE	1.61955	b
LSD test of effect of phenotype
	Slope	groups
CP	3.12574	a
Flowering	1.14813	b
DM	1.06804	b

## Sheet: Table S13
Supplementary Table 13. ANOVA and LSD test of PA data from test of effect of marker numbers (Fig 6A).
	Df	Sum Sq	Mean Sq	F value	Pr(>F)
Model	2	1.523	0.7615	1268.55	< 2e-16	***
Year	1	2.5094	2.5094	4180.14	< 2e-16	***
Markers	6	1.9405	0.3234	538.757	< 2e-16	***
Model:Year	2	0.0078	0.0039	6.472	0.001577	**
Model:Markers	12	0.2652	0.0221	36.809	< 2e-16	***
Year:Markers	6	0.0141	0.0024	3.927	0.000658	***
Model:Year:Markers	12	0.0071	0.0006	0.986	0.459834
Residuals	2058	1.2354	0.0006
---
Signif. codes: 0 ‘***’ 0.001 ‘**’ 0.01 ‘*’ 0.05 ‘.’ 0.1 ‘ ’ 1
LSD test 3way analysis
	PA	groups
Year1:MxE:10K	0.897661	a
Year1:MxE:20K	0.896905	a
Year1:MxE:15K	0.895787	a
Year1:MxE:5K	0.894292	ab
Year1:MxE:0.5K	0.884793	bc
Year1:MxE:1K	0.878762	cd
Year1:SingleEnv:10K	0.878406	cd
Year1:SingleEnv:20K	0.874579	d
Year1:SingleEnv:15K	0.872166	d
Year1:SingleEnv:5K	0.870768	d
Year1:SingleEnv:0.5K	0.852364	e
Year1:SingleEnv:1K	0.851762	e
Year2:MxE:15K	0.838529	f
Year2:MxE:10K	0.837732	f
Year2:MxE:20K	0.835611	f
Year2:MxE:5K	0.833146	fg
Year1:AcrossEnv:20K	0.825965	gh
Year1:AcrossEnv:5K	0.824549	gh
Year1:AcrossEnv:0.5K	0.824068	ghi
Year1:AcrossEnv:15K	0.823492	hij
Year1:AcrossEnv:10K	0.821086	hij
Year1:AcrossEnv:1K	0.820589	hij
Year2:MxE:1K	0.814592	ijk
Year2:SingleEnv:15K	0.814157	jk
Year2:SingleEnv:20K	0.810267	kl
Year2:SingleEnv:10K	0.808744	kl
Year2:MxE:0.5K	0.805415	klm
Year2:SingleEnv:5K	0.803817	lm
Year1:MxE:0.1K	0.796566	m
Year2:SingleEnv:1K	0.783809	n
Year1:AcrossEnv:0.1K	0.777348	no
Year2:SingleEnv:0.5K	0.771012	o
Year1:SingleEnv:0.1K	0.757633	p
Year2:AcrossEnv:10K	0.753349	pq
Year2:AcrossEnv:5K	0.752583	pq
Year2:AcrossEnv:1K	0.75196	pqr
Year2:AcrossEnv:15K	0.747118	qr
Year2:AcrossEnv:20K	0.744884	qr
Year2:AcrossEnv:0.5K	0.742517	r
Year2:MxE:0.1K	0.727322	s
Year2:AcrossEnv:0.1K	0.70647	t
Year2:SingleEnv:0.1K	0.684653	u
Effect of year
	PA	groups
Year1	0.84855	a
Year2	0.779414	b
Effect of Model
	PA	groups
MxE	0.845508	a
SingleEnv	0.816724	b
AcrossEnv	0.779713	c
Effect of marker numbers
	PA	groups
10K	0.83283	a
15K	0.831875	a
20K	0.831368	a
5K	0.829859	a
1K	0.816913	b
0.5K	0.813362	b
0.1K	0.741665	c

## Sheet: Table S14
Table S14. ANOVA of PA data from test_size, and LSD test (Fig 6B)
	Df	Sum Sq	Mean Sq	F value	Pr(>F)
Year	1	1.6121	1.6121	2792.28	< 2e-16	***
Model	2	0.8179	0.4089	708.307	< 2e-16	***
Test_set	3	1.1044	0.3681	637.647	< 2e-16	***
Year:Model	2	0.0014	0.0007	1.176	0.308999
Year:Test_set	3	0.0283	0.0094	16.324	2.13e-10	***
Model:Test_set	6	0.1754	0.0292	50.627	< 2e-16	***
Year:Model:Test_set	6	0.0134	0.0022	3.862	0.000802	***
Residuals	1176	0.679	0.0006
---
Signif. codes: 0 ‘***’ 0.001 ‘**’ 0.01 ‘*’ 0.05 ‘.’ 0.1 ‘ ’ 1
LSD test 3way analysis
	PA	groups
Year1:MxE:30%	0.896905	a
Year1:MxE:50%	0.892394	a
Year1:SingleEnv:30%	0.874579	b
Year1:SingleEnv:50%	0.872262	b
Year1:MxE:70%	0.867758	b
Year1:SingleEnv:70%	0.856094	c
Year2:MxE:30%	0.835611	d
Year2:MxE:50%	0.82694	de
Year1:AcrossEnv:30%	0.825965	e
Year2:SingleEnv:30%	0.810267	f
Year1:MxE:90%	0.81011	f
Year1:AcrossEnv:70%	0.807542	f
Year2:SingleEnv:50%	0.801828	fg
Year1:SingleEnv:90%	0.793302	gh
Year1:AcrossEnv:50%	0.792271	h
Year2:MxE:70%	0.789951	h
Year1:AcrossEnv:90%	0.786784	h
Year2:SingleEnv:70%	0.776283	i
Year2:AcrossEnv:30%	0.744884	j
Year2:AcrossEnv:50%	0.744093	j
Year2:AcrossEnv:70%	0.739779	j
Year2:MxE:90%	0.721713	k
Year2:SingleEnv:90%	0.704082	l
Year2:AcrossEnv:90%	0.700865	l
LSD test effect of year
	PA	groups
Year1	0.839664	a
Year2	0.766358	b
LSD test effect of model
	PA	groups
MxE	0.830173	a
SingleEnv	0.811087	b
AcrossEnv	0.767773	c
LSD test effect of Test_set
	PA	groups
0.3	0.831368	a
0.5	0.821631	b
0.7	0.806235	c
0.9	0.752809	d
